# Supplementary material for: Consumers’ Perceptions of the Design of Front-of-Package Warning Labels—A Qualitative Study in China
Source: Nutrients. 2023 Jan 13;15(2):415. doi: 10.3390/nu15020415 (PMC9866720; doi:10.3390/nu15020415)
Supplement: Supplementary file 1 [file nutrients-15-00415-s001.zip]

Archive with 1 entries (1 files):
- nutrients-2095852-supplementary.pdf
